# Supplementary material for: Dynamics of Pathomorphological and Pathophysiological Alterations in Rainbow Trout (Oncorhynchus mykiss) During Acute Aeromonas salmonicida Infection
Source: Biology (Basel). 2025 Sep 26;14(10):1330. doi: 10.3390/biology14101330 (PMC12561479; doi:10.3390/biology14101330)
Supplement: Supplementary file 1 [file biology-14-01330-s001.zip]

Archive with 4 entries (4 files):
- Supplementary table 4.xlsx
- Supplementary table 5.xlsx
- Supplementary table 7.xlsx
- Supplementary.pdf
