# Supplementary material for: Dynamics of Pathomorphological and Pathophysiological Alterations in Rainbow Trout (Oncorhynchus mykiss) During Acute Aeromonas salmonicida Infection
Source: Biology (Basel). 2025 Sep 26;14(10):1330. doi: 10.3390/biology14101330 (PMC12561479; doi:10.3390/biology14101330)
Supplement: Supplementary file 1 [file biology-14-01330-s001.zip › Supplementary table 4.xlsx]

## Sheet: Table S1
Supplement material S2.	Virulence gene profile of Aeromonas salmonicida SL0n strain compared to other Aeromonas strains
VFclass	Virulence factors	Related genes	Aeromonas salmonicida Sl0n	Aeromonas salmonicida subsp. masoucida RFAS1	Aeromonas salmonicida subsp oncohyrchi A-9	Aeromonas salmonicida subsp pectinolytica 34mel	A.hydrophila ML09-119	A.hydrophila subsp. hydrophila ATCC 7966	A.salmonicida subsp. salmonicida A449		A.veronii B565
			NZ_JBQCCD000000000.1	chromosome (CP017143)	chromosome (CP178319)	chromosome (CP022426)	chromosome (NC_021290)	chromosome (NC_008570)	chromosome (NC_009348)	5 (NC_009350)	chromosome (NC_015424)
Adherence	Flp type IV pili	flp1	orf00250	BHG40_10495	ACLMAI_04425	Asalp_16050	AHML_08075	AHA_1450	ASA_2915	-	B565_2735
		flpA	orf00251	BHG40_10500	ACLMAI_04430	Asalp_16060	AHML_08080	AHA_1451	ASA_2914	-	B565_2734
		flpB	orf00252	BHG40_10505	ACLMAI_04435	Asalp_16070	AHML_08085	AHA_1452	ASA_2913*	-	B565_2733
		flpC	orf00253	BHG40_10510	ACLMAI_04440	Asalp_16080	AHML_08090	AHA_1453	ASA_2912	-	B565_2732
		flpD	orf00254	-	ACLMAI_04445	Asalp_16090	AHML_08095	AHA_1454	ASA_2911	-	B565_2731
		flpE	orf00255	BHG40_10520	ACLMAI_04450	Asalp_16100	AHML_08100	AHA_1455	ASA_2910	-	B565_2730
		flpF	orf00256	BHG40_10525	-	Asalp_16110	AHML_08105	AHA_1456	ASA_2909	-	B565_2729
		flpG	orf00257	BHG40_10530	ACLMAI_04460	Asalp_16120	AHML_08110	AHA_1457	ASA_2908*	-	B565_2728
		flpH	orf00258	BHG40_10535	ACLMAI_04465	Asalp_16130	AHML_08115	AHA_1458	ASA_2907	-	B565_2727
		flpI	orf00259	-	ACLMAI_04470	Asalp_16140	AHML_08120	AHA_1459	ASA_2906*	-	B565_2726
		flpJ	orf00260	BHG40_10545	ACLMAI_04475	Asalp_16150	AHML_08125	AHA_1460	ASA_2905	-	B565_2725
		flpK	orf00261	BHG40_10550	ACLMAI_04480	Asalp_16160	AHML_08130	AHA_1461	ASA_2904	-	B565_2724
		flpL	orf00262	BHG40_10555	ACLMAI_04485	Asalp_16170	AHML_08135	AHA_1462	ASA_2903	-	B565_2723
	Lateral flagella	flgC	-	BHG40_06200	-	-	-	-	ASA_0364	-	-
		flgE	-	BHG40_06210	-	-	-	-	ASA_0366	-	-
		flgI	-	BHG40_06230	-	-	-	-	ASA_0370	-	-
		flgJ	-	BHG40_06235	-	-	-	-	ASA_0371	-	-
		fliF	-	BHG40_06155	-	-	-	-	ASA_0355	-	-
		fliG	-	BHG40_06160	-	-	-	-	ASA_0356	-	-
		fliP	-	BHG40_02420	-	-	-	-	ASA_0348	-	-
		lafB	-	BHG40_06275	-	-	-	-	ASA_0379	-	-
		lafC	-	BHG40_06280	-	-	-	-	ASA_0380	-	-
		lafE	-	BHG40_06290	-	-	-	-	ASA_0382	-	-
		lafF	-	BHG40_06295	-	-	-	-	ASA_0383	-	-
		lafK	-	BHG40_06145	-	-	-	-	ASA_0353	-	-
		lafS	-	BHG40_06300	-	-	-	-	ASA_0384	-	-
		lafT	-	BHG40_06305	-	-	-	-	ASA_0385	-	-
		lafU	-	BHG40_06310	-	-	-	-	ASA_0386	-	-
		lafX	-	BHG40_06285	-	-	-	-	ASA_0381	-	-
		lfgA	-	BHG40_06190	-	-	-	-	ASA_0362	-	-
		lfgB	-	BHG40_06195	-	-	-	-	ASA_0363	-	-
		lfgF	-	BHG40_06215	-	-	-	-	ASA_0367	-	-
		lfgG	-	BHG40_06220	-	-	-	-	ASA_0368	-	-
		lfgH	-	BHG40_06225	-	-	-	-	ASA_0369	-	-
		lfgK	-	BHG40_06240	-	-	-	-	ASA_0372	-	-
		lfgL	-	BHG40_06245	-	-	-	-	ASA_0373	-	-
		lfgM	-	BHG40_06185	-	-	-	-	ASA_0361	-	-
		lfgN	-	BHG40_06180	-	-	-	-	ASA_0360	-	-
		lfhA	-	-	-	-	-	-	ASA_0352	-	-
		lfhB	-	BHG40_02405	-	-	-	-	ASA_0351	-	-
		lfiE	-	BHG40_06150	-	-	-	-	ASA_0354	-	-
		lfiH	-	BHG40_06165	-	-	-	-	ASA_0357	-	-
		lfiI	-	BHG40_06170	-	-	-	-	ASA_0358	-	-
		lfiJ	-	BHG40_06175	-	-	-	-	ASA_0359	-	-
		lfiM	-	BHG40_02430	-	-	-	-	ASA_0346	-	-
		lfiN	-	BHG40_02425	-	-	-	-	ASA_0347	-	-
		lfiQ	-	-	-	-	-	-	ASA_0349	-	-
		lfiR	-	BHG40_02410	-	-	-	-	ASA_0350	-	-
		maf-5	-	BHG40_06250	-	-	-	-	ASA_0374	-	-
	Mannose-sensitive hemagglutinin (Msh) pilus	mshA	orf03436	-	ACLMAI_23060	Asalp_03180	AHML_01955	-	-	-	B565_3659
		mshB	orf03435	-	ACLMAI_23055	Asalp_03170	AHML_01950	AHA_0395	-	-	B565_3660
		mshC	orf03437	-	ACLMAI_23065	Asalp_03190	AHML_01960	AHA_0396	-	-	B565_3658
		mshD	orf03438	BHG40_02150	ACLMAI_23070	Asalp_03200	AHML_01965	AHA_0397	ASA_3941	-	B565_3657
		mshE	orf03432	-	ACLMAI_23040	Asalp_03140	AHML_01935	AHA_0392	-	-	B565_3663
		mshF	orf03434	-	ACLMAI_23050	Asalp_03160	AHML_01945	AHA_0394	-	-	B565_3661
		mshG	orf03433	-	ACLMAI_23045	Asalp_03150	AHML_01940	AHA_0393	-	-	B565_3662
		mshI1	orf03426	BHG40_02175	ACLMAI_23010	Asalp_03080	AHML_01905	AHA_0387	ASA_3946	-	B565_3669
		mshI	orf03425	BHG40_02180	ACLMAI_23005	Asalp_03070	AHML_01900	AHA_0385	ASA_3947	-	B565_3670
		mshJ	orf03427	BHG40_02170	ACLMAI_23015	Asalp_03090	AHML_01910	AHA_0388	ASA_3945	-	B565_3668
		mshK	orf03428	BHG40_02165	ACLMAI_23020	Asalp_03100	AHML_01915	-	ASA_3944	-	B565_3667
		mshL	orf03429	BHG40_02160	ACLMAI_23025	Asalp_03110	AHML_01920	AHA_0389	ASA_3943	-	B565_3666
		mshM	orf03430	BHG40_02155	ACLMAI_23030	Asalp_03120	AHML_01925	AHA_0390	ASA_3942	-	B565_3665
		mshN	orf03431	-	ACLMAI_23035	Asalp_03130	AHML_01930	AHA_0391	-	-	B565_3664
		mshO	orf03439	BHG40_02145	ACLMAI_23075	Asalp_03210	AHML_01970	AHA_0398	ASA_3940	-	B565_3656
		mshP	orf03440	BHG40_02140	ACLMAI_23080	Asalp_03220	AHML_01975	-	ASA_3939	-	B565_3655
		mshQ	orf03442	BHG40_02135	ACLMAI_23085	Asalp_03230	AHML_01980	AHA_0399	ASA_3938	-	B565_3654
	Polar flagella	--	orf02347	BHG40_10845	ACLMAI_12430	Asalp_33350	AHML_07520	AHA_1389	ASA_1361	-	B565_1123
		--	orf03087	BHG40_05110	ACLMAI_22020	-	-	AHA_4177	ASA_0151	-	-
		cheA-2	orf02351	BHG40_10825	ACLMAI_12450	Asalp_33390	AHML_07500	AHA_1385	ASA_1357	-	B565_1119
		cheB-2	orf02350	BHG40_10830	ACLMAI_12445	Asalp_33380	AHML_07505	AHA_1386	ASA_1358	-	B565_1120
		cheR-3	orf02241	BHG40_11435	ACLMAI_11905	Asalp_32190	AHML_15310	AHA_2843	ASA_1488	-	B565_2607
		cheV	orf02242	BHG40_11430	ACLMAI_11910	Asalp_32200	AHML_15315	AHA_2844	ASA_1487	-	B565_2608
		cheW	orf02346	BHG40_10850	ACLMAI_12425	Asalp_33340	AHML_07525	AHA_1390	ASA_1362	-	B565_1124
		cheY	orf02353	BHG40_18365	ACLMAI_12460	Asalp_33410	AHML_07490	AHA_1383	ASA_1355	-	B565_1117
		cheZ	orf02352	BHG40_18360	-	Asalp_33400	AHML_07495	AHA_1384	ASA_1356	-	B565_1118
		flaA	orf00501	BHG40_17400	ACLMAI_05735	Asalp_18610	AHML_09350	AHA_1698	ASA_2662	-	B565_1452
		flaB	orf00502	-	ACLMAI_05740	Asalp_18620	AHML_09365	AHA_1699	ASA_2661	-	B565_1453; B565_1454
		flaG	orf00503	BHG40_17390	ACLMAI_05745	Asalp_18630	AHML_09370	AHA_1700	ASA_2660	-	-
		flaH	orf00504	BHG40_17385	ACLMAI_05750	Asalp_18640	AHML_09375	AHA_1701	ASA_2659	-	B565_1455
		flaJ	orf00505	BHG40_17380	ACLMAI_05755	Asalp_18650	AHML_09380	AHA_1702	ASA_2658	-	B565_1456
		flgA	orf02243	BHG40_11425	ACLMAI_11915	Asalp_32210	AHML_15320	AHA_2845	ASA_1486	-	B565_2609
		flgB	orf02240	BHG40_11440	ACLMAI_11900	Asalp_32180	AHML_15305	AHA_2842	ASA_1489	-	B565_2606
		flgC	orf02239	BHG40_11445	ACLMAI_11895	Asalp_32170	AHML_15300	AHA_2841	ASA_1490	-	B565_2605
		flgD	orf02238	BHG40_11450	ACLMAI_11890	Asalp_32160	AHML_15295	AHA_2840	ASA_1491	-	B565_2604
		flgE	orf02237	BHG40_11455	ACLMAI_11885	Asalp_32150	AHML_15290	AHA_2839	ASA_1492	-	B565_2603
		flgF	orf02236	BHG40_11460	ACLMAI_11880	Asalp_32140	AHML_15285	AHA_2838	ASA_1493	-	B565_2602
		flgG	orf02235	BHG40_11465	ACLMAI_11875	Asalp_32130	AHML_15280	AHA_2837	ASA_1494	-	B565_2601
		flgH	orf02234	BHG40_11470	ACLMAI_11870	Asalp_32120	AHML_15275	AHA_2836	ASA_1495	-	B565_2600
		flgI	orf02233	-	ACLMAI_11865	Asalp_32110	AHML_15270	AHA_2835	ASA_1496	-	B565_2599
		flgJ	orf02232	BHG40_11480	ACLMAI_11860	Asalp_32100	AHML_15265	AHA_2834	ASA_1497	-	B565_2598
		flgK	orf02231	-	ACLMAI_11855	Asalp_32090	AHML_15260	AHA_2833	ASA_1498	-	B565_2597
		flgL	orf02230	-	ACLMAI_11850	Asalp_32080	AHML_15255	AHA_2832	ASA_1499*	-	B565_2596
		flgM	orf02244	BHG40_11420	ACLMAI_11920	Asalp_32220	AHML_15325	AHA_2846	ASA_1485	-	B565_2610
		flgN	orf02245	BHG40_11415	ACLMAI_11925	Asalp_32230	AHML_15330	AHA_2847	ASA_1484	-	B565_2611
		flhA	orf02357	BHG40_18385	ACLMAI_12480	Asalp_33460	AHML_07470	AHA_1379	ASA_1351	-	B565_1113
		flhB	orf02358	-	ACLMAI_12485	Asalp_33470	AHML_07465	AHA_1378	ASA_1350	-	B565_1112
		flhF	orf02356	BHG40_18380	ACLMAI_12475	Asalp_33450	AHML_07475	AHA_1380	ASA_1352	-	B565_1114
		flhG	orf02355	BHG40_18375	ACLMAI_12470	Asalp_33440	AHML_07480	AHA_1381	ASA_1353	-	B565_1115
		fliA	orf02354	BHG40_18370	ACLMAI_12465	Asalp_33430	AHML_07485	AHA_1382	ASA_1354	-	B565_1116
		fliE	orf02372	-	ACLMAI_12555	Asalp_33610	AHML_07395	AHA_1364	ASA_1336	-	B565_1098
		fliF	orf02371	-	ACLMAI_12550	Asalp_33600	AHML_07400	AHA_1365	ASA_1337	-	B565_1099
		fliG	orf02370	-	ACLMAI_12545	Asalp_33590	AHML_07405	AHA_1366	ASA_1338	-	B565_1100
		fliH	orf02369	-	ACLMAI_12540	Asalp_33580	AHML_07410	AHA_1367	ASA_1339	-	B565_1101
		fliI	orf02368	-	ACLMAI_12535	Asalp_33570	AHML_07415	AHA_1368	ASA_1340	-	B565_1102
		fliJ	orf02367	-	ACLMAI_12530	Asalp_33560	AHML_07420	AHA_1369	ASA_1341	-	B565_1103
		fliK	orf02366	-	ACLMAI_12525	Asalp_33550	AHML_07425	AHA_1370	ASA_1342	-	B565_1104
		fliL	orf02365	BHG40_18425	ACLMAI_12520	Asalp_33540	AHML_07430	AHA_1371	ASA_1343	-	B565_1105
		fliM	orf02364	BHG40_18420	ACLMAI_12515	Asalp_33530	AHML_07435	AHA_1372	ASA_1344	-	B565_1106
		fliN	orf02363	BHG40_18415	ACLMAI_12510	Asalp_33520	AHML_07440	AHA_1373	ASA_1345	-	B565_1107
		fliO	orf02362	BHG40_18410	ACLMAI_12505	Asalp_33510	AHML_07445	AHA_1374	ASA_1346	-	B565_1108
		fliP	orf02361	BHG40_18405	ACLMAI_12500	Asalp_33500	AHML_07450	AHA_1375	ASA_1347	-	B565_1109
		fliQ	orf02360	BHG40_18400	ACLMAI_12495	Asalp_33490	AHML_07455	AHA_1376	ASA_1348	-	B565_1110
		fliR	orf02359	BHG40_18395	ACLMAI_12490	Asalp_33480	AHML_07460	AHA_1377	ASA_1349	-	B565_1111
		flmD	orf03089	-	ACLMAI_22010	-	AHML_09415	AHA_4179	ASA_0149	-	-
		flmH	orf03085	BHG40_05120	ACLMAI_22030	-	AHML_11680	AHA_4175	ASA_0153	-	-
		flrA	orf02224	-	ACLMAI_11815	Asalp_32020	AHML_15225	AHA_2826	ASA_1505*	-	B565_2590
		flrB	orf02223	BHG40_11530	ACLMAI_11810	Asalp_32010	AHML_15220	AHA_2825	ASA_1506	-	B565_2589
		flrC	orf02222	BHG40_11535	ACLMAI_11805	Asalp_32000	AHML_15215	AHA_2824	ASA_1507	-	B565_2588
		maf-1	orf00507	-	ACLMAI_05765	Asalp_18670	-	AHA_1703	-	-	B565_1458
		maf-2	orf03091	BHG40_05090	ACLMAI_22000	-	-	AHA_4181	ASA_0147	-	-
		motX	orf01644	BHG40_07730	ACLMAI_16900	Asalp_07730	AHML_03390	AHA_0660	ASA_0660	-	B565_3496
		motY	orf02608	BHG40_12625	ACLMAI_10520	Asalp_30620	AHML_14015	AHA_2642	ASA_2493	-	-
		nueA	orf03088	BHG40_05105	ACLMAI_22015	-	AHML_14845	AHA_4178	ASA_0150	-	-
		nueB	orf03090	BHG40_05095	ACLMAI_22005	-	AHML_09410	AHA_4180	ASA_0148	-	-
		pomA2	orf01001	BHG40_21490	ACLMAI_14400	Asalp_36770	AHML_17725	AHA_3318	ASA_0993	-	B565_3201
		pomA	orf02349	BHG40_10835	ACLMAI_12440	Asalp_33370	AHML_07510	AHA_1387	ASA_1359	-	B565_1121
		pomB2	orf01002; orf02539	BHG40_16635; BHG40_21485	ACLMAI_10185; ACLMAI_14395	Asalp_36760	AHML_17720	AHA_3317	ASA_1737	-	B565_3200
		pomB	orf02348	BHG40_10840	ACLMAI_12435	Asalp_33360	AHML_07515	AHA_1388	ASA_1360	-	B565_1122
	Tap type IV pili	tapA	-	-	ACLMAI_18290	Asalp_40380	AHML_20500	AHA_3868	ASA_0414	-	-
		tapB	orf01413	BHG40_06450	ACLMAI_18295	-	AHML_20505	AHA_3869	ASA_0413	-	B565_0359
		tapC	orf01412	-	ACLMAI_18300	Asalp_40410	AHML_20510	AHA_3870	ASA_0412*	-	B565_0358
		tapD	orf01411	BHG40_06440	ACLMAI_18305	Asalp_40420	AHML_20515	AHA_3871	ASA_0411	-	B565_0357
		tapF	orf00562	BHG40_17105	-	Asalp_19310	AHML_09695	AHA_1757	ASA_2601*	-	B565_2370
		tapM	orf01126	BHG40_20890	ACLMAI_13825	-	AHML_17120	AHA_3194	ASA_1120	-	B565_0964
		tapN	orf01127	-	ACLMAI_13820	Asalp_35630	AHML_17115	AHA_3193	ASA_1121	-	B565_0965
		tapO	orf01128	-	-	Asalp_35620	AHML_17110	AHA_3192	ASA_1122	-	B565_0966
		tapP	orf01129	BHG40_20875	ACLMAI_13800	Asalp_35610	AHML_17105	AHA_3191	ASA_1123	-	B565_0967
		tapQ	orf01130	-	ACLMAI_13795	Asalp_35600	AHML_17100	AHA_3190	ASA_1124	-	B565_0968
		tapT	orf03346	BHG40_01815	ACLMAI_00295	Asalp_05850	AHML_19295	AHA_3665	ASA_3632	-	B565_3513
		tapU	orf03345	BHG40_01820	ACLMAI_00290	Asalp_05860	AHML_19300	AHA_3666	ASA_3633	-	B565_3512
		tapV	orf02642	BHG40_12420	ACLMAI_10705	Asalp_21100	AHML_14210	AHA_2681	ASA_2532	-	B565_1560
		tapW	orf02110	BHG40_11920	ACLMAI_11045	Asalp_30990	AHML_14530	AHA_2739	ASA_1634	-	B565_1398
		tapY1	orf01679	BHG40_07885	ACLMAI_16500	Asalp_09380	AHML_03545	AHA_0690	ASA_0692	-	B565_3465
		tapY2	-	-	-	-	-	-	-	-	B565_3464
		tppA	orf01675	BHG40_07865	ACLMAI_16520	Asalp_09390	AHML_03550	AHA_0691	ASA_0688	-	B565_3469
		tppB	orf01676	BHG40_07870	ACLMAI_16515	Asalp_09350	AHML_03530	AHA_0687	ASA_0689	-	B565_3468
		tppC	orf01677	BHG40_07875	ACLMAI_16510	-	-	-	ASA_0690	-	B565_3467
		tppD	orf01678	BHG40_07880	ACLMAI_16505	-	-	-	ASA_0691	-	B565_3466
		tppE	orf01681	BHG40_07895	ACLMAI_16490	Asalp_09340	AHML_03525	AHA_0686	ASA_0693	-	B565_3462
		tppF	orf03316	BHG40_01945	ACLMAI_00155	Asalp_05490	AHML_19440	AHA_3693	ASA_3659	-	B565_3457
	Type I fimbriae	fimA	orf03170	-	ACLMAI_23665	Asalp_04410	AHML_02665	AHA_0519	ASA_3725	-	B565_0475
		fimC	orf02059; orf03172	-	ACLMAI_23675	Asalp_04450	AHML_02675	AHA_0521	ASA_3727	-	B565_0477
		fimD	orf03173	-	ACLMAI_23680	Asalp_04460	AHML_02680	AHA_0522	ASA_3728	-	B565_0478
		fimE	orf03174	-	ACLMAI_23685	Asalp_04470	AHML_02685	AHA_0523	ASA_3729	-	B565_0479
		fimF	-	-	ACLMAI_23690	Asalp_04480	AHML_02690	AHA_0524	ASA_3730	-	B565_0480
Secretion system	T2SS	exeA	orf01493	BHG40_06980	ACLMAI_17765	Asalp_39420	AHML_20105	AHA_3785	ASA_0515	-	B565_2887
		exeB	orf01492	BHG40_06975	ACLMAI_17770	Asalp_39410	AHML_20110	AHA_3786	ASA_0514	-	B565_2888
		exeC	orf03220	BHG40_00970	ACLMAI_23905	Asalp_04920	AHML_02905	AHA_0568	ASA_3774	-	B565_2889
		exeD	orf03221	BHG40_00965	ACLMAI_23910	Asalp_04930	AHML_02910	AHA_0569	ASA_3775	-	B565_2890
		exeE	orf03222	BHG40_00960	ACLMAI_23915	Asalp_04940	AHML_02915	AHA_0570	ASA_3776	-	B565_2891
		exeF	orf03223	BHG40_00955	ACLMAI_23920	Asalp_04950	AHML_02920	AHA_0571	ASA_3777	-	B565_2892
		exeG	orf03224	BHG40_00950	ACLMAI_23925	Asalp_04960	AHML_02925	AHA_0572	ASA_3778	-	B565_2893
		exeH	orf03225	BHG40_00945	ACLMAI_23930	Asalp_04970	AHML_02935	AHA_0573	ASA_3779	-	B565_2894
		exeI	orf03226	BHG40_00940	ACLMAI_23935	Asalp_04980	AHML_02940	AHA_0574	ASA_3780	-	B565_2895
		exeJ	orf03227	BHG40_00935	ACLMAI_23940	Asalp_04990	AHML_02945	AHA_0575	ASA_3781	-	B565_2896
		exeK	orf03230	BHG40_00930	ACLMAI_23945	Asalp_05020	AHML_02950	AHA_0576	ASA_3782	-	B565_2897
		exeL	orf03231	BHG40_00925	ACLMAI_23950	Asalp_05030	AHML_02955	AHA_0577	ASA_3783	-	B565_2898
		exeM	orf03232	BHG40_00920	ACLMAI_23955	Asalp_05040	AHML_02960	AHA_0578	ASA_3784	-	B565_2899
		exeN	orf03233	BHG40_00915	ACLMAI_23960	Asalp_05050	AHML_02965	AHA_0579	ASA_3785	-	B565_2900
		tapD	-	-	-	-	AHML_20515	AHA_3871	ASA_0411	-	B565_0357
	T3SS	acr1	-	-	-	-	-	-	-	ASA_P5G074	-
		acr2	-	-	-	-	-	-	-	ASA_P5G073	-
		acrG	-	-	-	-	-	-	-	ASA_P5G068	-
		acrH	-	-	-	-	-	-	-	ASA_P5G066	-
		acrR	-	-	-	-	-	-	-	ASA_P5G069	-
		acrV	-	-	-	-	-	-	-	ASA_P5G067	-
		aexT	-	-	-	-	-	-	ASA_4266	-	-
		aopB	-	-	-	-	-	-	-	ASA_P5G065	-
		aopD	-	-	-	-	-	-	-	ASA_P5G064	-
		aopH	-	BHG40_00640; BHG40_01665; BHG40_04585	-	-	-	-	-	ASA_P5G009	-
		aopN	-	-	-	-	-	-	-	ASA_P5G075	-
		aopO	-	-	-	-	-	-	-	ASA_P5G098	-
		aopX	-	-	-	-	-	-	-	ASA_P5G084*	-
		ascB	-	-	-	-	-	-	-	ASA_P5G058	-
		ascC	-	-	-	-	-	-	-	ASA_P5G057	-
		ascD	-	-	-	-	-	-	-	ASA_P5G056	-
		ascE	-	-	-	-	-	-	-	ASA_P5G055	-
		ascF	-	-	-	-	-	-	-	ASA_P5G054	-
		ascG	-	-	-	-	-	-	-	ASA_P5G053	-
		ascH	-	-	-	-	-	-	-	ASA_P5G052	-
		ascI	-	-	-	-	-	-	-	ASA_P5G051	-
		ascJ	-	-	-	-	-	-	-	ASA_P5G050	-
		ascK	-	-	-	-	-	-	-	ASA_P5G049	-
		ascL	-	-	-	-	-	-	-	ASA_P5G048	-
		ascN	-	-	-	-	-	-	-	ASA_P5G076	-
		ascO	-	-	-	-	-	-	-	ASA_P5G077	-
		ascP	-	-	-	-	-	-	-	ASA_P5G078	-
		ascQ	-	-	-	-	-	-	-	ASA_P5G079	-
		ascR	-	-	-	-	-	-	-	ASA_P5G080	-
		ascS	-	-	-	-	-	-	-	ASA_P5G081	-
		ascT	-	-	-	-	-	-	-	ASA_P5G082	-
		ascU	-	-	-	-	-	-	-	ASA_P5G083	-
		ascV	-	-	-	-	-	-	-	ASA_P5G070	-
		ascX	-	-	-	-	-	-	-	ASA_P5G072	-
		ascY	-	-	-	-	-	-	-	ASA_P5G071	-
		ati1	-	-	-	-	-	-	-	ASA_P5G046	-
		ati2	-	-	-	-	-	-	-	ASA_P5G045	-
		exsA	-	-	-	-	-	-	-	ASA_P5G060	-
		exsB	-	-	-	-	-	-	-	ASA_P5G061	-
		exsC	-	-	-	-	-	-	-	ASA_P5G063	-
		exsD	-	-	-	-	-	-	-	ASA_P5G059	-
		exsE	-	-	-	-	-	-	-	ASA_P5G062	-
		sycH	-	BHG40_04580	-	-	-	-	-	ASA_P5G008	-
		sycO	-	-	-	-	-	-	-	ASA_P5G097	-
		sycX	-	-	-	-	-	-	-	ASA_P5G085	-
	T6SS	--	orf02885	BHG40_12810	-	Asalp_21490	-	AHA_1847	ASA_2456	-	-
		atsA	-	-	-	-	-	AHA_1828	-	-	-
		atsB	-	-	-	-	-	AHA_1829	-	-	-
		atsC	-	-	-	-	-	AHA_1830	-	-	-
		atsD	-	BHG40_06685	-	Asalp_19940	-	AHA_1831	ASA_0454	-	-
		atsG	-	BHG40_12735	-	-	-	AHA_1834	ASA_2468	-	-
		atsH	-	BHG40_12740	-	-	-	AHA_1835	ASA_2467	-	-
		atsI	-	BHG40_12745	-	-	-	AHA_1836	ASA_2466	-	-
		atsJ	-	BHG40_12750	-	-	-	AHA_1837	ASA_2465	-	-
		atsK	-	BHG40_12755	-	-	-	AHA_1838	ASA_2464	-	-
		atsL	-	BHG40_12760	-	-	-	AHA_1839	ASA_2463	-	-
		atsP	-	BHG40_12785	-	-	-	AHA_1843	ASA_2459	-	-
		atsQ	-	-	-	-	-	AHA_1844	-	-	-
		atsS	-	BHG40_12800	-	-	-	AHA_1846	ASA_2457	-	-
		clpV1	-	-	-	-	-	AHA_1841	ASA_2461	-	-
		dotU	-	BHG40_12765	-	-	-	AHA_1840	ASA_2462	-	-
		hcp1	orf00654; orf02884	-	ACLMAI_02875; ACLMAI_09865	Asalp_19830; Asalp_21480	AHML_05970	AHA_1118	-	-	-
		hcp	-	-	-	-	AHML_10025	AHA_1826	-	-	-
		vasH	-	BHG40_12780	-	-	-	AHA_1842	ASA_2460	-	-
		vasK/atsR	-	-	-	-	-	AHA_1845	-	-	-
		vgrG1	orf02886	-	ACLMAI_02885	-	AHML_05975	AHA_1119	-	-	-
		vgrG2	-	-	-	Asalp_19840	AHML_10030	AHA_1827	-	-	-
		vgrG3	orf00655	-	ACLMAI_09860	Asalp_21500	-	AHA_1848	-	-	-
		vipA	-	-	-	-	-	AHA_1832	ASA_2470	-	-
		vipB	-	-	-	-	-	AHA_1833	-	-	-
Toxin	Aerolysin AerA/Cytotoxic enterotoxin Act	aerA/act	orf03474	-	ACLMAI_23245	Asalp_03570	AHML_02265	AHA_0438	ASA_3906	-	B565_3626
	Extracellular hemolysin AHH1	ahh1	orf00314	BHG40_10810	ACLMAI_04735	Asalp_16680	AHML_08400	AHA_1512	ASA_2854	-	-
	Heat-stable cytotonic enterotoxin	ast	-	-	ACLMAI_00995	-	AHML_04100	AHA_0804	-	-	-
	Hemolysin HlyA	hlyA	orf02206	BHG40_11610	ACLMAI_11725	Asalp_31840	AHML_15145	AHA_2809	ASA_1523	-	B565_2574
	Hemolysin III	--	orf04335	-	ACLMAI_15580	Asalp_38680	AHML_18530	AHA_3493	ASA_0824	-	B565_0799
	The repeat in toxin (RTX)	rtxA	orf01321	-	ACLMAI_12610	Asalp_33730	AHML_07370	AHA_1359	-	-	-
		rtxB	orf01318	-	ACLMAI_12625	Asalp_33760	-	AHA_1356	-	-	-
		rtxC	orf01320	-	ACLMAI_12615	Asalp_33740	-	AHA_1358	-	-	-
		rtxD	orf01317	-	ACLMAI_12630	Asalp_33770	-	AHA_1355	-	-	-
		rtxE	orf01316	-	ACLMAI_12635	Asalp_33780	-	AHA_1354	-	-	-
		rtxH	orf01319	-	ACLMAI_12620	Asalp_33750	-	AHA_1357	-	-	-
	Thermostable hemolysin (TH)	--	orf01102	BHG40_21025	ACLMAI_13940	Asalp_35870	AHML_17235	AHA_3217	ASA_1096	-	B565_0938
	Exotoxin A (ETA)(Pseudomonas)	toxA	-	-	ACLMAI_05285	-	-	-	-	-	-
Antiphagocytosis	Capsular polysaccharide(Vibrio)	rmlC	-	-	ACLMAI_12110	-	-	-	-	-	-
		wecC	orf03070	-	-	-	-	-	-	-	-
Immune evasion	Capsule(Acinetobacter)	--	orf02278; orf02280; orf02281	-	ACLMAI_12115	Asalp_32610; Asalp_32630; Asalp_32640	-	-	-	-	-
	LOS(Campylobacter)	--	-	-	-	Asalp_32620	-	-	-	-	-
Others	O-antigen(Yersinia)	--	-	-	ACLMAI_12060	-	-	-	-	-	-

## Sheet: dDH стрейнс
Genome	ANIb [%]	ANIm [%]	dDDH by d4 [%]	C.I. (d4, in %)
Aeromonas salmonicida subsp. masoucida NBRC 13784	97.36	97.55	78.3	[75.3 - 81.0]	0
Aeromonas salmonicida subsp. oncorhynchi A-9T	97.36	97.59	78.2	[75.2 - 80.9]
Aeromonas salmonicida subsp. smithia JF4097	97.17	97.55	77.9	[74.9 - 80.6]
Aeromonas salmonicida subsp. salmonicida CIP 103209	97.24	97.47	77.5	[74.5 - 80.2]
Aeromonas salmonicida subsp. salmonicida A449	97.21	97.44	77.5	[74.5 - 80.2]
Aeromonas salmonicida subsp. achromogenes JCM 7875	97.15	97.51	77.5	[74.5 - 80.2]
Aeromonas salmonicida NCTC12959	97.24	97.46	77.4	[74.4 - 80.1]
Aeromonas salmonicida subsp. pectinolytica 34mel	96.99	97.19	75	[72.0 - 77.8]
Aeromonas piscicola LMG 24783	90.37	91.24	41.5	[39.1 - 44.1]
Aeromonas bestiarum CECT4227	89.87	90.66	39.8	[37.3 - 42.3]
Aeromonas popoffii CIP 105493	88.57	89.75	37	[34.5 - 39.5]
Aeromonas hydrophila AL06-06	86.32	87.95	31.6	[29.2 - 34.1]
Aeromonas hydrophila AH10	86.29	87.98	31.6	[29.2 - 34.1]
Aeromonas encheleia CECT 4342	85.03	87.4	29.7	[27.3 - 32.2]
Aeromonas caviae NCTC12244	83.8	86.82	28.1	[25.7 - 30.5]

## Sheet: профаги
Region	Contigs	Prophage characteristics
		Region Position	Size, kb	Completeness	Possible Phage Match
1	SL0n_contig_5	95636-129860	34.2	Questionable	Salmonella phage ST64B (NC_004313)
2	SL0n_contig_9	103450-137672	34.2	Intact	Aeromonas phage phiO18P (NC_009542)
