# Supplementary material for: Dynamics of Pathomorphological and Pathophysiological Alterations in Rainbow Trout (Oncorhynchus mykiss) During Acute Aeromonas salmonicida Infection
Source: Biology (Basel). 2025 Sep 26;14(10):1330. doi: 10.3390/biology14101330 (PMC12561479; doi:10.3390/biology14101330)
Supplement: Supplementary file 1 [file biology-14-01330-s001.zip › Supplementary table 5.xlsx]

## Sheet: dDH стрейнс
Genome	ANIb [%]	ANIm [%]	dDDH by d4 [%]	C.I. (d4, in %)
Aeromonas salmonicida subsp. masoucida NBRC 13784	97.36	97.55	78.3	[75.3 - 81.0]	0
Aeromonas salmonicida subsp. oncorhynchi A-9T	97.36	97.59	78.2	[75.2 - 80.9]
Aeromonas salmonicida subsp. smithia JF4097	97.17	97.55	77.9	[74.9 - 80.6]
Aeromonas salmonicida subsp. salmonicida CIP 103209	97.24	97.47	77.5	[74.5 - 80.2]
Aeromonas salmonicida subsp. salmonicida A449	97.21	97.44	77.5	[74.5 - 80.2]
Aeromonas salmonicida subsp. achromogenes JCM 7875	97.15	97.51	77.5	[74.5 - 80.2]
Aeromonas salmonicida NCTC12959	97.24	97.46	77.4	[74.4 - 80.1]
Aeromonas salmonicida subsp. pectinolytica 34mel	96.99	97.19	75	[72.0 - 77.8]
Aeromonas piscicola LMG 24783	90.37	91.24	41.5	[39.1 - 44.1]
Aeromonas bestiarum CECT4227	89.87	90.66	39.8	[37.3 - 42.3]
Aeromonas popoffii CIP 105493	88.57	89.75	37	[34.5 - 39.5]
Aeromonas hydrophila AL06-06	86.32	87.95	31.6	[29.2 - 34.1]
Aeromonas hydrophila AH10	86.29	87.98	31.6	[29.2 - 34.1]
Aeromonas encheleia CECT 4342	85.03	87.4	29.7	[27.3 - 32.2]
Aeromonas caviae NCTC12244	83.8	86.82	28.1	[25.7 - 30.5]

## Sheet: профаги
Region	Contigs	Prophage characteristics
		Region Position	Size, kb	Completeness	Possible Phage Match
1	SL0n_contig_5	95636-129860	34.2	Questionable	Salmonella phage ST64B (NC_004313)
2	SL0n_contig_9	103450-137672	34.2	Intact	Aeromonas phage phiO18P (NC_009542)

## Sheet: Table S7
Supplement material S3.		Resistance gene profile of Aeromonas salmonicida SL0n strain
RGI Criteria	ARO Term	SNP	Detection Criteria	AMR Gene Family	Drug Class	Resistance Mechanism	% Identity of Matching Region	% Length of Reference Sequence	AST Source
Perfect	OXA-956		protein homolog model	OXA beta-lactamase	penicillin beta-lactam	antibiotic inactivation	100	100
Strict	adeF		protein homolog model	resistance-nodulation-cell division (RND) antibiotic efflux pump	fluoroquinolone antibiotic, tetracycline antibiotic	antibiotic efflux	47.32	97.64
Strict	FOX-18		protein homolog model	FOX beta-lactamase	cephalosporin	antibiotic inactivation	84.29	107.33
Strict	adeF		protein homolog model	resistance-nodulation-cell division (RND) antibiotic efflux pump	fluoroquinolone antibiotic, tetracycline antibiotic	antibiotic efflux	43.85	99.06
Strict	ArnT		protein homolog model	pmr phosphoethanolamine transferase	peptide antibiotic	antibiotic target alteration	51.22	99.27
Strict	cphA5		protein homolog model	CphA beta-lactamase	carbapenem	antibiotic inactivation	95.2	99.61
Strict	Escherichia coli EF-Tu mutants conferring resistance to Pulvomycin	R234F	protein variant model	elfamycin resistant EF-Tu	elfamycin antibiotic	antibiotic target alteration	88.55	96.33	Curated-R
Strict	Escherichia coli EF-Tu mutants conferring resistance to Pulvomycin	R234F	protein variant model	elfamycin resistant EF-Tu	elfamycin antibiotic	antibiotic target alteration	88.55	96.33	Curated-R
