# Supplementary material for: Dynamics of Pathomorphological and Pathophysiological Alterations in Rainbow Trout (Oncorhynchus mykiss) During Acute Aeromonas salmonicida Infection
Source: Biology (Basel). 2025 Sep 26;14(10):1330. doi: 10.3390/biology14101330 (PMC12561479; doi:10.3390/biology14101330)
Supplement: Supplementary file 1 [file biology-14-01330-s001.zip › Supplementary table 7.xlsx]

## Sheet: Hematological parameters 
DPI	0	1	2	4	6
RBC	>0.999999	0.176109	0.005013	0.000215	0.011166
Yong erythrocyte	>0.999999	0.014849	0.07303	0.006229	2e-06
WBC	>0.999999	0.613566	0.001202	2e-05	0.00488
Leukocytes	>0.999999	0.971574	0.07303	0.052335	0.613566
Lymphocytes	>0.999999	0.971574	<0.000001	5e-06	1e-06
Monocyte	>0.999999	<0.000001	5.4e-05	5.4e-05	0.146808
Band neutorphils	>0.999999	0.00488	0.005013	<0.000001	<0.000001
Segmented neutorphils	>0.999999	0.07303	<0.000001	<0.000001	<0.000001
Neutorphils sum	>0.999999	<0.000001	<0.000001	<0.000001	<0.000001
Basophils	>0.999999	<0.000001	<0.000001	<0.000001	3e-06
Trombocytes	>0.999999	0.043435	<0.000001	0.971574	0.474263
RBC	Comparison	Adjusted P Value CTR	Adjusted P Value AS	Segmented neutorphils	Comparison	Adjusted P Value CTR	Adjusted P Value AS
	0 DPI vs. 1 DPI	0.6266	0.9868		0 DPI vs. 1 DPI	0.1556	<0.0001
	0 DPI vs. 2 DPI	0.8669	0.097		0 DPI vs. 2 DPI	0.9771	<0.0001
	0 DPI vs. 4 DPI	0.9868	<0.0001		0 DPI vs. 4 DPI	>0.9999	<0.0001
	0 DPI vs. 6 DPI	0.9943	0.0033		0 DPI vs. 6 DPI	>0.9999	<0.0001
	1 DPI vs. 2 DPI	0.9923	0.2614		1 DPI vs. 2 DPI	0.4208	0.9873
	1 DPI vs. 4 DPI	0.3263	<0.0001		1 DPI vs. 4 DPI	0.1267	<0.0001
	1 DPI vs. 6 DPI	0.3805	0.0141		1 DPI vs. 6 DPI	0.2036	<0.0001
	2 DPI vs. 4 DPI	0.5843	0.004		2 DPI vs. 4 DPI	0.9593	<0.0001
	2 DPI vs. 6 DPI	0.6476	0.7091		2 DPI vs. 6 DPI	0.9917	<0.0001
	4 DPI vs. 6 DPI	>0.9999	0.1122		4 DPI vs. 6 DPI	0.9993	<0.0001
Yong erythrocyte	Comparison	Adjusted P Value CTR	Adjusted P Value AS	Neutorphils sum	Comparison	Adjusted P Value CTR	Adjusted P Value AS
	0 DPI vs. 1 DPI	0.2648	0.5279		0 DPI vs. 1 DPI	0.8852	<0.0001
	0 DPI vs. 2 DPI	0.9121	0.123		0 DPI vs. 2 DPI	0.9042	<0.0001
	0 DPI vs. 4 DPI	0.9997	0.0001		0 DPI vs. 4 DPI	>0.9999	<0.0001
	0 DPI vs. 6 DPI	>0.9999	<0.0001		0 DPI vs. 6 DPI	>0.9999	<0.0001
	1 DPI vs. 2 DPI	0.7621	0.0019		1 DPI vs. 2 DPI	>0.9999	<0.0001
	1 DPI vs. 4 DPI	0.3556	<0.0001		1 DPI vs. 4 DPI	0.8446	<0.0001
	1 DPI vs. 6 DPI	0.2992	<0.0001		1 DPI vs. 6 DPI	0.9057	<0.0001
	2 DPI vs. 4 DPI	0.9615	0.1327		2 DPI vs. 4 DPI	0.8671	<0.0001
	2 DPI vs. 6 DPI	0.9349	<0.0001		2 DPI vs. 6 DPI	0.9226	<0.0001
	4 DPI vs. 6 DPI	>0.9999	0.0124		4 DPI vs. 6 DPI	0.9999	<0.0001
Leukocytes	Comparison	Adjusted P Value CTR	Adjusted P Value AS	Basophils	Comparison	Adjusted P Value CTR	Adjusted P Value AS
	0 DPI vs. 1 DPI	>0.9999	0.4565		0 DPI vs. 1 DPI	0.9948	<0.0001
	0 DPI vs. 2 DPI	0.9993	<0.0001		0 DPI vs. 2 DPI	0.0974	<0.0001
	0 DPI vs. 4 DPI	0.9056	0.9993		0 DPI vs. 4 DPI	0.9981	<0.0001
	0 DPI vs. 6 DPI	0.9998	0.9983		0 DPI vs. 6 DPI	>0.9999	<0.0001
	1 DPI vs. 2 DPI	0.9993	<0.0001		1 DPI vs. 2 DPI	0.0385	<0.0001
	1 DPI vs. 4 DPI	0.9056	0.6034		1 DPI vs. 4 DPI	>0.9999	<0.0001
	1 DPI vs. 6 DPI	0.9998	0.6403		1 DPI vs. 6 DPI	0.9981	0.0009
	2 DPI vs. 4 DPI	0.9681	<0.0001		2 DPI vs. 4 DPI	0.0479	<0.0001
	2 DPI vs. 6 DPI	0.9947	<0.0001		2 DPI vs. 6 DPI	0.0799	<0.0001
	4 DPI vs. 6 DPI	0.8393	>0.9999		4 DPI vs. 6 DPI	0.9995	0.474
Lymphocytes	Comparison	Adjusted P Value CTR	Adjusted P Value AS	Trombocytes	Comparison	Adjusted P Value CTR	Adjusted P Value AS
	0 DPI vs. 1 DPI	0.9845	0.9992		0 DPI vs. 1 DPI	0.5459	0.8027
	0 DPI vs. 2 DPI	0.9978	0.1036		0 DPI vs. 2 DPI	>0.9999	<0.0001
	0 DPI vs. 4 DPI	0.8649	<0.0001		0 DPI vs. 4 DPI	0.9114	0.9673
	0 DPI vs. 6 DPI	0.1353	<0.0001		0 DPI vs. 6 DPI	0.8547	0.9976
	1 DPI vs. 2 DPI	>0.9999	0.0052		1 DPI vs. 2 DPI	0.6136	0.0001
	1 DPI vs. 4 DPI	0.9993	<0.0001		1 DPI vs. 4 DPI	0.9604	0.4149
	1 DPI vs. 6 DPI	0.7424	<0.0001		1 DPI vs. 6 DPI	0.9832	0.9339
	2 DPI vs. 4 DPI	0.9999	<0.0001		2 DPI vs. 4 DPI	0.9436	<0.0001
	2 DPI vs. 6 DPI	0.9362	0.0014		2 DPI vs. 6 DPI	0.8986	<0.0001
	4 DPI vs. 6 DPI	0.7927	0.0049		4 DPI vs. 6 DPI	>0.9999	0.8703
Monocyte	Comparison	Adjusted P Value CTR	Adjusted P Value AS	Trombocytes	Comparison	Adjusted P Value CTR	Adjusted P Value AS
	0 DPI vs. 1 DPI	0.0465	<0.0001		0 DPI vs. 1 DPI	0.4617	0.0762
	0 DPI vs. 2 DPI	<0.0001	<0.0001		0 DPI vs. 2 DPI	0.9934	0.0005
	0 DPI vs. 4 DPI	>0.9999	<0.0001		0 DPI vs. 4 DPI	0.8827	<0.0001
	0 DPI vs. 6 DPI	0.9834	0.1816		0 DPI vs. 6 DPI	0.3357	0.0005
	1 DPI vs. 2 DPI	<0.0001	<0.0001		1 DPI vs. 2 DPI	0.2418	0.3894
	1 DPI vs. 4 DPI	0.0335	<0.0001		1 DPI vs. 4 DPI	0.9469	<0.0001
	1 DPI vs. 6 DPI	0.0114	<0.0001		1 DPI vs. 6 DPI	0.9995	0.3894
	2 DPI vs. 4 DPI	<0.0001	<0.0001		2 DPI vs. 4 DPI	0.6616	0.0001
	2 DPI vs. 6 DPI	<0.0001	<0.0001		2 DPI vs. 6 DPI	0.1595	>0.9999
	4 DPI vs. 6 DPI	0.9943	0.0056		4 DPI vs. 6 DPI	0.8726	0.0001
Band neutorphils	Comparison	Adjusted P Value CTR	Adjusted P Value AS
	0 DPI vs. 1 DPI	0.9127	<0.0001
	0 DPI vs. 2 DPI	0.998	<0.0001
	0 DPI vs. 4 DPI	>0.9999	<0.0001
	0 DPI vs. 6 DPI	0.9997	<0.0001
	1 DPI vs. 2 DPI	0.9819	<0.0001
	1 DPI vs. 4 DPI	0.9301	<0.0001
	1 DPI vs. 6 DPI	0.8348	0.0225
	2 DPI vs. 4 DPI	0.9991	0.9994
	2 DPI vs. 6 DPI	0.9875	<0.0001
	4 DPI vs. 6 DPI	0.9992	<0.0001

## Sheet: Biochemical parameters 
DPI	0	1	2	4	6
Bilirubin total	>0.999999	<0.000001	0.000128	0.017359	0.709071
Bilirubin direct	>0.999999	<0.000001	0.009807	0.003861	0.072108
AST	>0.999999	0.850769	0.000634	<0.000001	<0.000001
ALT	>0.999999	5e-05	0.050507	<0.000001	<0.000001
Urea	>0.999999	0.000102	0.791989	0.791989	0.203818
Creatinine	>0.999999	0.998173	0.06091	0.333006	0.345764
Total protein	>0.999999	0.998173	0.00091	0.333006	0.345764
Albumin	>0.999999	0.288347	0.001053	0.900641	0.900641
Alkaline phosphatase	>0.999999	0.006082	0.006082	2e-06	0.452739
Glucose	>0.999999	9e-06	0.139369	0.3788	0.021702
LDH	>0.999999	3e-06	0.007407	0.014754	0.295918
Globulin	>0.999999	0.095318	0.073814	0.005516	0.01528
Bilirubin total	Comparison	Adjusted P Value CTR	Adjusted P Value AS	Total protein	Comparison	Adjusted P Value CTR	Adjusted P Value AS
	0 DPI vs. 1 DPI	>0.9999	<0.0001		0 DPI vs. 1 DPI	>0.9999	>0.9999
	0 DPI vs. 2 DPI	0.5053	<0.0001		0 DPI vs. 2 DPI	0.7353	0.0518
	0 DPI vs. 4 DPI	0.9239	0.252		0 DPI vs. 4 DPI	0.3086	0.0056
	0 DPI vs. 6 DPI	0.1327	0.4708		0 DPI vs. 6 DPI	0.1365	0.0024
	1 DPI vs. 2 DPI	0.5873	0.0009		1 DPI vs. 2 DPI	0.6727	0.0585
	1 DPI vs. 4 DPI	0.8766	<0.0001		1 DPI vs. 4 DPI	0.259	0.0048
	1 DPI vs. 6 DPI	0.1725	<0.0001		1 DPI vs. 6 DPI	0.1096	0.0021
	2 DPI vs. 4 DPI	0.1277	0.0013		2 DPI vs. 4 DPI	0.952	<0.0001
	2 DPI vs. 6 DPI	0.9296	0.0004		2 DPI vs. 6 DPI	0.7757	<0.0001
	4 DPI vs. 6 DPI	0.0185	0.9939		4 DPI vs. 6 DPI	0.9919	0.9987
Bilirubin direct	Comparison	Adjusted P Value CTR	Adjusted P Value AS	Albumin	Comparison	Adjusted P Value CTR	Adjusted P Value AS
	0 DPI vs. 1 DPI	>0.9999	<0.0001		0 DPI vs. 1 DPI	0.9905	0.6816
	0 DPI vs. 2 DPI	>0.9999	0.0341		0 DPI vs. 2 DPI	0.5722	0.1057
	0 DPI vs. 4 DPI	0.5229	<0.0001		0 DPI vs. 4 DPI	0.4013	0.7795
	0 DPI vs. 6 DPI	>0.9999	0.2618		0 DPI vs. 6 DPI	0.2029	0.4379
	1 DPI vs. 2 DPI	>0.9999	0.026		1 DPI vs. 2 DPI	0.8392	0.7583
	1 DPI vs. 4 DPI	0.5229	<0.0001		1 DPI vs. 4 DPI	0.6855	0.1147
	1 DPI vs. 6 DPI	>0.9999	<0.0001		1 DPI vs. 6 DPI	0.4296	0.0305
	2 DPI vs. 4 DPI	0.589	<0.0001		2 DPI vs. 4 DPI	0.9986	0.0053
	2 DPI vs. 6 DPI	0.9996	<0.0001		2 DPI vs. 6 DPI	0.9576	0.001
	4 DPI vs. 6 DPI	0.4582	0.0298		4 DPI vs. 6 DPI	0.9938	0.9802
AST	Comparison	Adjusted P Value CTR	Adjusted P Value AS	Alkaline phosphatase	Comparison	Adjusted P Value CTR	Adjusted P Value AS
	0 DPI vs. 1 DPI	>0.9999	>0.9999		0 DPI vs. 1 DPI	0.9991	0.026
	0 DPI vs. 2 DPI	>0.9999	0.0066		0 DPI vs. 2 DPI	0.9746	0.0598
	0 DPI vs. 4 DPI	0.9996	<0.0001		0 DPI vs. 4 DPI	0.9865	<0.0001
	0 DPI vs. 6 DPI	0.8592	<0.0001		0 DPI vs. 6 DPI	0.3478	0.0321
	1 DPI vs. 2 DPI	>0.9999	0.0109		1 DPI vs. 2 DPI	0.9967	0.9973
	1 DPI vs. 4 DPI	>0.9999	<0.0001		1 DPI vs. 4 DPI	0.9421	0.0138
	1 DPI vs. 6 DPI	0.9759	<0.0001		1 DPI vs. 6 DPI	0.2291	>0.9999
	2 DPI vs. 4 DPI	>0.9999	<0.0001		2 DPI vs. 4 DPI	0.8034	0.0053
	2 DPI vs. 6 DPI	0.9794	<0.0001		2 DPI vs. 6 DPI	0.1149	0.9991
	4 DPI vs. 6 DPI	0.9976	<0.0001		4 DPI vs. 6 DPI	0.6541	0.011
ALT	Comparison	Adjusted P Value CTR	Adjusted P Value AS	Glucose	Comparison	Adjusted P Value CTR	Adjusted P Value AS
	0 DPI vs. 1 DPI	0.9916	0.0007		0 DPI vs. 1 DPI	0.8093	0.0007
	0 DPI vs. 2 DPI	0.9777	0.2413		0 DPI vs. 2 DPI	0.9592	0.7775
	0 DPI vs. 4 DPI	0.5975	<0.0001		0 DPI vs. 4 DPI	0.9914	0.0021
	0 DPI vs. 6 DPI	>0.9999	<0.0001		0 DPI vs. 6 DPI	>0.9999	0.0632
	1 DPI vs. 2 DPI	0.8434	<0.0001		1 DPI vs. 2 DPI	0.3987	<0.0001
	1 DPI vs. 4 DPI	0.332	<0.0001		1 DPI vs. 4 DPI	0.9668	<0.0001
	1 DPI vs. 6 DPI	0.9887	<0.0001		1 DPI vs. 6 DPI	0.7745	<0.0001
	2 DPI vs. 4 DPI	0.905	<0.0001		2 DPI vs. 4 DPI	0.7893	0.0526
	2 DPI vs. 6 DPI	0.9824	<0.0001		2 DPI vs. 6 DPI	0.9716	0.5174
	4 DPI vs. 6 DPI	0.6204	<0.0001		4 DPI vs. 6 DPI	0.9856	0.7344
Urea	Comparison	Adjusted P Value CTR	Adjusted P Value AS	LDH	Comparison	Adjusted P Value CTR	Adjusted P Value AS
	0 DPI vs. 1 DPI	0.8476	<0.0001		0 DPI vs. 1 DPI	0.4821	0.004
	0 DPI vs. 2 DPI	0.549	0.9277		0 DPI vs. 2 DPI	0.6859	<0.0001
	0 DPI vs. 4 DPI	0.9993	0.8226		0 DPI vs. 4 DPI	0.7327	0.0127
	0 DPI vs. 6 DPI	0.9183	0.792		0 DPI vs. 6 DPI	0.9971	0.6576
	1 DPI vs. 2 DPI	0.9855	<0.0001		1 DPI vs. 2 DPI	0.0374	0.5877
	1 DPI vs. 4 DPI	0.9343	0.0002		1 DPI vs. 4 DPI	0.0455	<0.0001
	1 DPI vs. 6 DPI	0.3575	0.0003		1 DPI vs. 6 DPI	0.6928	<0.0001
	2 DPI vs. 4 DPI	0.6938	0.9989		2 DPI vs. 4 DPI	>0.9999	<0.0001
	2 DPI vs. 6 DPI	0.1423	0.9976		2 DPI vs. 6 DPI	0.4752	<0.0001
	4 DPI vs. 6 DPI	0.8226	>0.9999		4 DPI vs. 6 DPI	0.5239	0.2821
Creatinine	Comparison	Adjusted P Value CTR	Adjusted P Value AS	Globulin	Comparison	Adjusted P Value CTR	Adjusted P Value AS
	0 DPI vs. 1 DPI	0.9993	<0.0001		0 DPI vs. 1 DPI	0.9617	0.663
	0 DPI vs. 2 DPI	0.8946	0.1457		0 DPI vs. 2 DPI	0.9945	0.3264
	0 DPI vs. 4 DPI	>0.9999	<0.0001		0 DPI vs. 4 DPI	0.7094	0.0002
	0 DPI vs. 6 DPI	0.9999	<0.0001		0 DPI vs. 6 DPI	0.5349	0.0003
	1 DPI vs. 2 DPI	0.7869	0.0414		1 DPI vs. 2 DPI	0.821	0.0166
	1 DPI vs. 4 DPI	>0.9999	<0.0001		1 DPI vs. 4 DPI	0.3087	0.0116
	1 DPI vs. 6 DPI	>0.9999	<0.0001		1 DPI vs. 6 DPI	0.1883	0.0176
	2 DPI vs. 4 DPI	0.8333	<0.0001		2 DPI vs. 4 DPI	0.9054	<0.0001
	2 DPI vs. 6 DPI	0.832	<0.0001		2 DPI vs. 6 DPI	0.7777	<0.0001
	4 DPI vs. 6 DPI	>0.9999	<0.0001		4 DPI vs. 6 DPI	0.9986	0.9999

## Sheet: Histomorphometric of intestince
	0	1	2	4	6
Mucosal epithelial height	>0.999999	0.040026	0.529543	5.8e-05	0.023645
Epithelial nuclear area	>0.999999	6e-06	0.461504	0.000985	0.000548
Goblet cell area	>0.999999	0.003872	0.106966	0.000883	6e-06
Lamina propria thickness	>0.999999	0.28503	0.066583	5e-06	0.28503
Submucosal thickness	>0.999999	0.014918	0.001211	0.362828	0.420693
Muscularis thickness	>0.999999	0.000352	0.000352	0.026803	0.006346
Intraepithelial leukocyte count	>0.999999	0.001192	0.000163	0.014125	0.021225
Goblet cell count	>0.999999	0.995119	0.998846	0.046627	0.998846
Mucosal epithelial height	Comparison	Adjusted P Value CTR	Adjusted P Value AS	Submucosal thickness	Comparison	Adjusted P Value CTR	Adjusted P Value AS
	0 DPI vs. 1 DPI	0.9881	0.5067		0 DPI vs. 1 DPI	0.7557	0.9439
	0 DPI vs. 2 DPI	0.8858	0.9725		0 DPI vs. 2 DPI	0.9996	0.0026
	0 DPI vs. 4 DPI	0.0796	<0.0001		0 DPI vs. 4 DPI	0.9781	0.1941
	0 DPI vs. 6 DPI	0.9966	0.0208		0 DPI vs. 6 DPI	0.3148	0.9971
	1 DPI vs. 2 DPI	0.9922	0.8613		1 DPI vs. 2 DPI	0.8581	0.022
	1 DPI vs. 4 DPI	0.2183	0.001		1 DPI vs. 4 DPI	0.4037	0.5935
	1 DPI vs. 6 DPI	>0.9999	0.5189		1 DPI vs. 6 DPI	0.9463	0.8135
	2 DPI vs. 4 DPI	0.439	<0.0001		2 DPI vs. 4 DPI	0.9363	0.4477
	2 DPI vs. 6 DPI	0.9784	0.0936		2 DPI vs. 6 DPI	0.4255	0.0009
	4 DPI vs. 6 DPI	0.1683	0.0833		4 DPI vs. 6 DPI	0.1055	0.0972
Epithelial nuclear area	Comparison	Adjusted P Value CTR	Adjusted P Value AS	Muscularis thickness	Comparison	Adjusted P Value CTR	Adjusted P Value AS
	0 DPI vs. 1 DPI	0.2186	0.0002		0 DPI vs. 1 DPI	0.954	0.0192
	0 DPI vs. 2 DPI	>0.9999	0.6498		0 DPI vs. 2 DPI	0.9892	<0.0001
	0 DPI vs. 4 DPI	0.9707	<0.0001		0 DPI vs. 4 DPI	0.3386	<0.0001
	0 DPI vs. 6 DPI	0.4862	0.0006		0 DPI vs. 6 DPI	0.9997	0.0002
	1 DPI vs. 2 DPI	0.2593	0.0153		1 DPI vs. 2 DPI	0.9993	0.4412
	1 DPI vs. 4 DPI	0.0583	0.1686		1 DPI vs. 4 DPI	0.0873	0.0927
	1 DPI vs. 6 DPI	0.9856	0.998		1 DPI vs. 6 DPI	0.9854	0.5784
	2 DPI vs. 4 DPI	0.9512	<0.0001		2 DPI vs. 4 DPI	0.1432	0.9095
	2 DPI vs. 6 DPI	0.5461	0.0346		2 DPI vs. 6 DPI	0.9985	0.9995
	4 DPI vs. 6 DPI	0.1778	0.0881		4 DPI vs. 6 DPI	0.2463	0.8147
Goblet cell area	Comparison	Adjusted P Value CTR	Adjusted P Value AS	Intraepithelial leukocyte count	Comparison	Adjusted P Value CTR	Adjusted P Value AS
	0 DPI vs. 1 DPI	0.274	0.491		0 DPI vs. 1 DPI	0.6295	<0.0001
	0 DPI vs. 2 DPI	>0.9999	0.039		0 DPI vs. 2 DPI	0.9994	<0.0001
	0 DPI vs. 4 DPI	0.8562	<0.0001		0 DPI vs. 4 DPI	0.4902	0.0022
	0 DPI vs. 6 DPI	0.9989	<0.0001		0 DPI vs. 6 DPI	0.914	0.0337
	1 DPI vs. 2 DPI	0.274	0.0003		1 DPI vs. 2 DPI	0.7624	0.9918
	1 DPI vs. 4 DPI	0.0318	0.0018		1 DPI vs. 4 DPI	0.0307	0.8211
	1 DPI vs. 6 DPI	0.1687	<0.0001		1 DPI vs. 6 DPI	0.981	<0.0001
	2 DPI vs. 4 DPI	0.8562	<0.0001		2 DPI vs. 4 DPI	0.3605	0.5595
	2 DPI vs. 6 DPI	0.9989	<0.0001		2 DPI vs. 6 DPI	0.97	<0.0001
	4 DPI vs. 6 DPI	0.9483	0.2193		4 DPI vs. 6 DPI	0.1137	<0.0001
Lamina propria thickness	Comparison	Adjusted P Value CTR	Adjusted P Value AS	Goblet cell count	Comparison	Adjusted P Value CTR	Adjusted P Value AS
	0 DPI vs. 1 DPI	0.3868	0.9271		0 DPI vs. 1 DPI	0.9423	0.9943
	0 DPI vs. 2 DPI	0.9942	0.0811		0 DPI vs. 2 DPI	0.3515	0.4078
	0 DPI vs. 4 DPI	0.9962	<0.0001		0 DPI vs. 4 DPI	0.2108	0.7755
	0 DPI vs. 6 DPI	0.1015	0.0002		0 DPI vs. 6 DPI	0.8515	0.9117
	1 DPI vs. 2 DPI	0.6349	0.3755		1 DPI vs. 2 DPI	0.8024	0.6568
	1 DPI vs. 4 DPI	0.6094	<0.0001		1 DPI vs. 4 DPI	0.6254	0.53
	1 DPI vs. 6 DPI	0.9493	0.0027		1 DPI vs. 6 DPI	0.9991	0.9911
	2 DPI vs. 4 DPI	>0.9999	<0.0001		2 DPI vs. 4 DPI	0.9981	0.0403
	2 DPI vs. 6 DPI	0.2279	0.2538		2 DPI vs. 6 DPI	0.9117	0.8935
	4 DPI vs. 6 DPI	0.2117	<0.0001		4 DPI vs. 6 DPI	0.7755	0.2755

## Sheet: Histomorphometric of liver
	0	1	2	4	6
Hepatocyte nucleus area	>0.999999	0.000108	0.00128	0.001031	9.6e-05
Hepatocyte nucleus perimeter	>0.999999	0.439825	0.691475	0.135938	4.1e-05
Hepatocyte nucleus diameter	>0.999999	0.728537	0.656602	0.023507	0.010023
Hepatocyte perimeter	>0.999999	0.000681	0.000456	0.535477	0.49446
Hepatocyte area	>0.999999	0.193461	0.018168	0.001476	0.000457
Hepatocyte cytoplasm area	>0.999999	0.011796	0.000844	0.146682	0.580274
Sinusoid width	>0.999999	<0.000001	<0.000001	<0.000001	<0.000001
Cell density	>0.999999	8e-06	0.00079	6e-06	<0.000001
Mucosal epithelial height	Comparison	Adjusted P Value CTR	Adjusted P Value AS	Hepatocyte area	Comparison	Adjusted P Value CTR	Adjusted P Value AS
	0 DPI vs. 1 DPI	0.1635	0.0126		0 DPI vs. 1 DPI	0.2909	0.9256
	0 DPI vs. 2 DPI	0.0983	0.7515		0 DPI vs. 2 DPI	0.9195	0.0054
	0 DPI vs. 4 DPI	0.5155	<0.0001		0 DPI vs. 4 DPI	0.8987	0.005
	0 DPI vs. 6 DPI	0.1473	<0.0001		0 DPI vs. 6 DPI	0.494	0.002
	1 DPI vs. 2 DPI	0.0001	0.0003		1 DPI vs. 2 DPI	0.7804	0.0004
	1 DPI vs. 4 DPI	0.0027	0.0003		1 DPI vs. 2 DPI	0.8119	0.0455
	1 DPI vs. 6 DPI	0.0002	<0.0001		1 DPI vs. 6 DPI	0.9962	0.0208
	2 DPI vs. 4 DPI	0.8731	<0.0001		2 DPI vs. 4 DPI	>0.9999	<0.0001
	2 DPI vs. 6 DPI	0.9997	<0.0001		2 DPI vs. 6 DPI	0.9337	<0.0001
	4 DPI vs. 6 DPI	0.9394	0.106		4 DPI vs. 6 DPI	0.9497	0.998
Hepatocyte nucleus perimeter	Comparison	Adjusted P Value CTR	Adjusted P Value AS	Hepatocyte cytoplasm area	Comparison	Adjusted P Value CTR	Adjusted P Value AS
	0 DPI vs. 1 DPI	0.4168	0.0746		0 DPI vs. 1 DPI	0.1508	0.9327
	0 DPI vs. 2 DPI	0.9992	0.7639		0 DPI vs. 2 DPI	0.9751	0.0091
	0 DPI vs. 4 DPI	0.8216	0.0003		0 DPI vs. 4 DPI	0.9973	0.1536
	0 DPI vs. 6 DPI	0.7878	<0.0001		0 DPI vs. 6 DPI	0.7951	0.2537
	1 DPI vs. 2 DPI	0.2883	0.0031		1 DPI vs. 2 DPI	0.0389	0.0008
	1 DPI vs. 4 DPI	0.052	<0.0001		1 DPI vs. 4 DPI	0.279	0.0242
	1 DPI vs. 6 DPI	0.9728	<0.0001		1 DPI vs. 6 DPI	0.0095	0.7101
	2 DPI vs. 4 DPI	0.9204	0.0098		2 DPI vs. 4 DPI	0.8851	0.782
	2 DPI vs. 6 DPI	0.6468	0.0002		2 DPI vs. 6 DPI	0.9844	<0.0001
	4 DPI vs. 6 DPI	0.1955	0.7516		4 DPI vs. 6 DPI	0.5979	0.0005
Hepatocyte nucleus diameter	Comparison	Adjusted P Value CTR	Adjusted P Value AS	Sinusoid width	Comparison	Adjusted P Value CTR	Adjusted P Value AS
	0 DPI vs. 1 DPI	0.0206	0.1486		0 DPI vs. 1 DPI	0.9875	<0.0001
	0 DPI vs. 2 DPI	0.9521	0.9685		0 DPI vs. 2 DPI	0.9998	<0.0001
	0 DPI vs. 4 DPI	0.0512	<0.0001		0 DPI vs. 4 DPI	>0.9999	<0.0001
	0 DPI vs. 6 DPI	0.5116	<0.0001		0 DPI vs. 6 DPI	0.5078	<0.0001
	1 DPI vs. 2 DPI	0.116	0.0345		1 DPI vs. 2 DPI	0.9974	0.0002
	1 DPI vs. 4 DPI	<0.0001	<0.0001		1 DPI vs. 4 DPI	0.9952	<0.0001
	1 DPI vs. 6 DPI	0.0002	<0.0001		1 DPI vs. 6 DPI	0.8058	<0.0001
	2 DPI vs. 4 DPI	0.0076	0.0001		2 DPI vs. 4 DPI	>0.9999	0.964
	2 DPI vs. 6 DPI	0.1609	<0.0001		2 DPI vs. 6 DPI	0.6119	0.0888
	4 DPI vs. 6 DPI	0.7334	0.8198		4 DPI vs. 6 DPI	0.5771	0.3181
Hepatocyte perimeter	Comparison	Adjusted P Value CTR	Adjusted P Value AS	Cell density	Comparison	Adjusted P Value CTR	Adjusted P Value AS
	0 DPI vs. 1 DPI	0.6488	0.6488		0 DPI vs. 1 DPI	0.7646	<0.0001
	0 DPI vs. 2 DPI	0.2398	0.0001		0 DPI vs. 2 DPI	0.9953	0.0001
	0 DPI vs. 4 DPI	0.0978	0.0049		0 DPI vs. 4 DPI	0.599	<0.0001
	0 DPI vs. 6 DPI	0.7748	0.0205		0 DPI vs. 6 DPI	0.7492	<0.0001
	1 DPI vs. 2 DPI	0.9507	0.0084		1 DPI vs. 2 DPI	0.9313	0.0044
	1 DPI vs. 4 DPI	0.7683	<0.0001		1 DPI vs. 4 DPI	0.0807	<0.0001
	1 DPI vs. 6 DPI	0.9995	0.0003		1 DPI vs. 6 DPI	0.1377	0.0021
	2 DPI vs. 4 DPI	0.9913	<0.0001		2 DPI vs. 4 DPI	0.3666	<0.0001
	2 DPI vs. 6 DPI	0.8825	<0.0001		2 DPI vs. 6 DPI	0.5127	<0.0001
	4 DPI vs. 6 DPI	0.6414	0.9862		4 DPI vs. 6 DPI	0.9992	0.6676

## Sheet: Histomorphometric of kidney
	0	1	2	4	6
Area of the glomerulus	>0.999999	0.97909	2.5e-05	<0.000001	0.998433
Area of the renal corpuscle	>0.999999	0.090568	0.000662	0.00102	0.831124
Area of Bowman's space	>0.999999	0.737057	0.012007	0.713358	0.321968
Thickness of the proximal tubule epithelium	>0.999999	0.6889	0.6889	0.084549	0.037594
Thickness of the distal tubule epithelium	>0.999999	0.689194	0.925921	0.048386	0.513087
Mucosal epithelial height	Comparison	Adjusted P Value CTR	Adjusted P Value AS	Thickness of the proximal tubule epithelium	Comparison	Adjusted P Value CTR	Adjusted P Value AS
	0 DPI vs. 1 DPI	0.0197	0.0038		0 DPI vs. 1 DPI	0.0093	0.1625
	0 DPI vs. 2 DPI	0.7262	<0.0001		0 DPI vs. 2 DPI	0.8881	0.2273
	0 DPI vs. 4 DPI	0.9586	<0.0001		0 DPI vs. 4 DPI	0.993	0.1625
	0 DPI vs. 6 DPI	>0.9999	>0.9999		0 DPI vs. 6 DPI	0.7501	0.0017
	1 DPI vs. 2 DPI	0.0005	0.0315		1 DPI vs. 2 DPI	0.0967	0.9998
	1 DPI vs. 4 DPI	0.0027	0.0001		1 DPI vs. 4 DPI	0.0026	0.0003
	1 DPI vs. 6 DPI	0.0213	0.0036		1 DPI vs. 6 DPI	0.0002	<0.0001
	2 DPI vs. 4 DPI	0.9805	0.361		2 DPI vs. 4 DPI	0.6657	0.0005
	2 DPI vs. 6 DPI	0.7093	<0.0001		2 DPI vs. 6 DPI	0.2273	<0.0001
	4 DPI vs. 6 DPI	0.9522	<0.0001		4 DPI vs. 6 DPI	0.9358	0.4239
Area of the renal corpuscle	Comparison	Adjusted P Value CTR	Adjusted P Value AS	Thickness of the distal tubule epithelium	Comparison	Adjusted P Value CTR	Adjusted P Value AS
	0 DPI vs. 1 DPI	0.8725	0.0296		0 DPI vs. 1 DPI	0.1625	0.8689
	0 DPI vs. 2 DPI	0.9814	<0.0001		0 DPI vs. 2 DPI	0.6076	0.8902
	0 DPI vs. 4 DPI	0.3621	<0.0001		0 DPI vs. 4 DPI	0.9999	0.5415
	0 DPI vs. 6 DPI	0.9996	0.974		0 DPI vs. 6 DPI	0.7653	0.1387
	1 DPI vs. 2 DPI	0.5622	<0.0001		1 DPI vs. 2 DPI	0.9094	>0.9999
	1 DPI vs. 4 DPI	0.9017	<0.0001		1 DPI vs. 4 DPI	0.1178	0.9782
	1 DPI vs. 6 DPI	0.9417	0.1228		1 DPI vs. 6 DPI	0.009	0.0131
	2 DPI vs. 4 DPI	0.1345	0.9998		2 DPI vs. 4 DPI	0.5087	0.9701
	2 DPI vs. 6 DPI	0.9429	<0.0001		2 DPI vs. 6 DPI	0.0835	0.0151
	4 DPI vs. 6 DPI	0.4798	<0.0001		4 DPI vs. 6 DPI	0.8456	0.0024
Area of Bowman's space	Comparison	Adjusted P Value CTR	Adjusted P Value AS
	0 DPI vs. 1 DPI	0.9619	0.9973
	0 DPI vs. 2 DPI	0.7208	0.1342
	0 DPI vs. 4 DPI	0.9992	0.9291
	0 DPI vs. 6 DPI	0.8513	0.9964
	1 DPI vs. 2 DPI	0.319	0.0642
	1 DPI vs. 4 DPI	0.8893	0.7881
	1 DPI vs. 6 DPI	0.4576	0.9579
	2 DPI vs. 4 DPI	0.8512	0.5095
	2 DPI vs. 6 DPI	0.9992	0.2643
	4 DPI vs. 6 DPI	0.9408	0.9917
